# Supplementary material for: Integrated miRNA Changes in Canine Testis and Epididymis According to Age and Presence of Cryptorchidism
Source: Animals (Basel). 2023 Apr 18;13(8):1390. doi: 10.3390/ani13081390 (PMC10135127; doi:10.3390/ani13081390)
Supplement: Supplementary file 1 [file animals-13-01390-s001.zip]

Archive with 1 entries (1 files):
- animals-2210909-supplementary.pdf
